# Supplementary material for: Three New Triterpene Glycosides from the Roots of Deutzia x Hybrida “Strawberry Fields” (Hydrangeaceae)
Source: Molecules. 2024 Dec 6;29(23):5781. doi: 10.3390/molecules29235781 (PMC11643241; doi:10.3390/molecules29235781)
Supplement: Supplementary file 1 [file molecules-29-05781-s001.zip]

Archive with 1 entries (1 files):
- molecules-3287345-supplementary.pdf
